# Supplementary material for: Reduced Independence in Daily Living Is Associated with the Gut Microbiome in People with HIV and HCV
Source: mSystems. 2020 Oct 13;5(5):e00528-20. doi: 10.1128/mSystems.00528-20 (PMC7567581; doi:10.1128/mSystems.00528-20)
Supplement: TABLE S2 [file mSystems.00528-20-st002.csv]

	Infection Group	IADL (Dependent vs Independent)
		p-value	pseudo-F
Full Cohort	HIV+/HCV+	0.978	0.3162
	HIV+/HCV-	0.134	1.4952
	HIV-/HCV-	0.927	0.5506
MSM Cohort	HIV+/HCV+	0.872	0.4249
	HIV+/HCV-	0.092	1.5679
	HIV-/HCV-	0.956	0.2584
